# Supplementary material for: Extracellular Vesicle Release from Immune Cells in Cutaneous Leishmaniasis: Modulation by Leishmania (V.) braziliensis and Reversal by Antimonial Therapy
Source: Pathogens. 2025 Aug 4;14(8):771. doi: 10.3390/pathogens14080771 (PMC12389337; doi:10.3390/pathogens14080771)
Supplement: Supplementary file 1 [file pathogens-14-00771-s001.zip]

Archive with 1 entries (1 files):
- pathogens-3765761-supplementary.pdf
